# Supplementary material for: Prevalence of Asymptomatic Malaria among Children in the Tamale Metropolis: How Does the PfHRP2 CareStart™ RDT Perform against Microscopy?
Source: J Trop Med. 2019 Dec 21;2019:6457628. doi: 10.1155/2019/6457628 (PMC6942882; doi:10.1155/2019/6457628)
Supplement: Supplementary Materials — Dataset of the subjects. This is an Excel document containing data transcribed from the questionnaire. [file 6457628.f1.xlsx]

## Sheet: Dataset
CODE	NAME	AGE (Yrs)	AGE RANGE	SEX	RESIDENCE	RDT	BF	PCount	PARASITAEMIA
001A	ABU HANIFA ANASS	13	>10	MALE	OTHER	NEGATIVE	NEGATIVE
001S	IMORO ABDUL HAKIM	15	>10	MALE	SHISHEGU	POSITIVE	NEGATIVE
002A	ISSAHAKU RAFIK	13	>10	MALE	ZOGBELI	NEGATIVE	NEGATIVE
002S	MUHSIN NURUDEEN	14	>10	MALE	SHISHEGU	NEGATIVE	NEGATIVE
003A	ABDALLAH GUNU RAMSAN	12	>10	MALE	ZOGBELI	NEGATIVE	NEGATIVE
003S	IBRAHIM ABDUL FATAWU	14	>10	MALE	SHISHEGU	NEGATIVE	NEGATIVE
004A	FUSEINI ABUBAKARI	12	>10	MALE	ZOGBELI	NEGATIVE	NEGATIVE
005A	AMIN BABA	13	>10	MALE	OTHER	NEGATIVE	NEGATIVE
005S	IDDRISU FUSEINI	10	5 to 10	MALE	SHISHEGU	POSITIVE	NEGATIVE
006A	ALHASSAN FADLU RAHMAN	12	>10	MALE	OTHER	NEGATIVE	NEGATIVE
006S	ABUBAKAR HARUNA	14	>10	MALE	SHISHEGU	NEGATIVE	NEGATIVE
007A	ABDUL SAMED SALAHUDEEN	13	>10	MALE	OTHER	NEGATIVE	NEGATIVE
007S	YAKUBU ALHASSAN	12	>10	MALE	NYOHINI	NEGATIVE	NEGATIVE
008A	MASHUD HAFSAT	13	>10	FEMALE	ZOGBELI	NEGATIVE	NEGATIVE
008S	ABDALLAH FAUZAN	10	5 to 10	MALE	SHISHEGU	NEGATIVE	NEGATIVE
009A	MOHAMMED HAWA	15	>10	FEMALE	NYOHINI	NEGATIVE	NEGATIVE
009S	YAKUBU FUSEINI	13	>10	MALE	NYOHINI	NEGATIVE	NEGATIVE
010A	ABDULLAH HUZIEMA	13	>10	FEMALE	ZOGBELI	NEGATIVE	NEGATIVE
011A	SULEMANA MUNIRA	12	>10	FEMALE	ZOGBELI	NEGATIVE	NEGATIVE
011S	ABU ZULEIHA	12	>10	FEMALE	SHISHEGU	NEGATIVE	NEGATIVE
012A	DRAMANI HIKMA	12	>10	FEMALE	ZOGBELI	NEGATIVE	NEGATIVE
012S	YAKUBU RAHMA	12	>10	FEMALE	SHISHEGU	NEGATIVE	NEGATIVE
013A	HABIB MARDIYA	12	>10	FEMALE	ZOGBELI	NEGATIVE	NEGATIVE
014A	SALIFU FATIMA	14	>10	FEMALE	NYOHINI	NEGATIVE	NEGATIVE
015A	MAAHI SALMA	15	>10	FEMALE	ZOGBELI	NEGATIVE	NEGATIVE
015S	ALHASSAN HAMDIA	14	>10	FEMALE	SHISHEGU	NEGATIVE	POSITIVE	1	16
016A	MOHAMMED YASIR	12	>10	MALE	ZOGBELI	NEGATIVE	NEGATIVE
016S	ABUBAKARI AMINA	14	>10	FEMALE	OTHER	POSITIVE	POSITIVE	2	32
017A	ABUBAKAR MUHIDEEN	15	>10	MALE	ZOGBELI	NEGATIVE	NEGATIVE
017S	ABUBAKARI BARIKISU	13	>10	FEMALE	SHISHEGU	NEGATIVE	NEGATIVE
018A	MARIZUKA ABDUL RAZAK	12	>10	FEMALE	OTHER	NEGATIVE	NEGATIVE
018S	ADAM AJARA	11	>10	FEMALE	NYOHINI	NEGATIVE	NEGATIVE
019A	SULEMANA ABDUL BAAKI	14	>10	MALE	ZOGBELI	NEGATIVE	NEGATIVE
019S	ALHASSAN ZILFAWU	9	5 to 10	FEMALE	SHISHEGU	NEGATIVE	NEGATIVE
020A	NURUDEEN UMAR	13	>10	MALE	ZOGBELI	NEGATIVE	NEGATIVE
020S	INUSAH FAIZA	12	>10	FEMALE	SHISHEGU	NEGATIVE	NEGATIVE
021A	HAMZA ABDUL RAZAK	12	>10	MALE	ZOGBELI	NEGATIVE	NEGATIVE
021S	ALHASSAN MARIAM	10	5 to 10	FEMALE	NYOHINI	NEGATIVE	NEGATIVE
022A	MOHAMMED AWAL MARIAM	14	>10	FEMALE	ZOGBELI	POSITIVE	NEGATIVE
022S	ADAM MARIAM	9	5 to 10	FEMALE	NYOHINI	NEGATIVE	NEGATIVE
023A	IDDRISU NAFISA	11	>10	FEMALE	OTHER	NEGATIVE	POSITIVE	4	64
024S	ABDUL HANAN HAMDIA	11	>10	FEMALE	NYOHINI	NEGATIVE	NEGATIVE
025A	IDDRISU RAHIMATU	14	>10	FEMALE	OTHER	NEGATIVE	POSITIVE	3	48
025S	ABDUL RAHMAN WASILA	13	>10	FEMALE	SHISHEGU	NEGATIVE	NEGATIVE
026A	IDDRISU FATIMA	13	>10	FEMALE	ZOGBELI	NEGATIVE	NEGATIVE
026S	SHAHADU TIJANI	9	5 to 10	MALE	SHISHEGU	POSITIVE	NEGATIVE
027A	MOHAMMED MEMUNA	11	>10	FEMALE	ZOGBELI	NEGATIVE	NEGATIVE
028A	ZAKARIYA RIZIKA	12	>10	FEMALE	OTHER	NEGATIVE	NEGATIVE
029A	MUNIRU HASANA	13	>10	FEMALE	ZOGBELI	NEGATIVE	NEGATIVE
029S	ALHASSAN ZAKARIA	11	>10	MALE	SAGNARIGU	POSITIVE	NEGATIVE
030A	AMINU SHAKIRA	14	>10	FEMALE	ZOGBELI	NEGATIVE	NEGATIVE
030S	ABDUL RAHMAN AYATU	11	>10	FEMALE	SHISHEGU	POSITIVE	POSITIVE	2	32
031A	ISSAH ELHAM	12	>10	FEMALE	ZOGBELI	NEGATIVE	NEGATIVE
031S	AWAL ARAFAT	11	>10	MALE	SHISHEGU	NEGATIVE	NEGATIVE
032A	ABDULLAH MUNTAKA	14	>10	MALE	ZOGBELI	NEGATIVE	NEGATIVE
032S	YAKUBU MARIAM	9	5 to 10	FEMALE	SHISHEGU	NEGATIVE	NEGATIVE
033A	ABUBAKARI RAHANA	12	>10	FEMALE	ZOGBELI	NEGATIVE	NEGATIVE
033S	AWAL NAMAWU	10	5 to 10	FEMALE	SHISHEGU	NEGATIVE	NEGATIVE
034A	ISHMAEL FAILATU	13	>10	FEMALE	ZOGBELI	NEGATIVE	NEGATIVE
034S	MOHAMMED AJARA	12	>10	FEMALE	SAGNARIGU	NEGATIVE	NEGATIVE
035A	ABDULLAI NIMA	13	>10	FEMALE	LAMAKARA	NEGATIVE	NEGATIVE
035S	SULEMANA ASANA	12	>10	FEMALE	SHISHEGU	NEGATIVE	NEGATIVE
036A	MOHAMMED HABIB	13	>10	MALE	ZOGBELI	NEGATIVE	NEGATIVE
036S	IDDRISU FADILA	9	5 to 10	FEMALE	SHISHEGU	NEGATIVE	NEGATIVE
037A	IDDRISU ABDUL RAHMNAN	12	>10	MALE	ZOGBELI	NEGATIVE	NEGATIVE
037S	ABDUL RAHMAN RAFIA	13	>10	FEMALE	SHISHEGU	NEGATIVE	NEGATIVE
038A	MOHAMMED FADILA	14	>10	FEMALE	ZOGBELI	NEGATIVE	NEGATIVE
038S	FUSEINI MARIAM	12	>10	FEMALE	SHISHEGU	NEGATIVE	NEGATIVE
039A	ABDUL RAZAK RIZKATU	14	>10	FEMALE	OTHER	POSITIVE	NEGATIVE
039S	IDDRISU IKLIMAH	12	>10	FEMALE	OTHER	NEGATIVE	NEGATIVE
040A	ABDULAI HIBATU	13	>10	FEMALE	ZOGBELI	NEGATIVE	NEGATIVE
040S	MOHAMMED ZAKARIA	12	>10	FEMALE	SHISHEGU	NEGATIVE	NEGATIVE
041S	MOHAMMED FATIMA	11	>10	FEMALE	NYOHINI	NEGATIVE	NEGATIVE
042A	ABUBAKARI FARIHAN	11	>10	MALE	ZOGBELI	NEGATIVE	NEGATIVE
042S	AWUDU MARIAM	12	>10	FEMALE	OTHER	POSITIVE	NEGATIVE
043A	ADAM BALKISU	11	>10	FEMALE	ZOGBELI	NEGATIVE	NEGATIVE
043S	YAKUBU MAATA	10	5 to 10	FEMALE	SHISHEGU	NEGATIVE	NEGATIVE
044A	ANAS MUAKSIRA	11	>10	FEMALE	ZOGBELI	NEGATIVE	NEGATIVE
044S	ALHASSAN ZAYDEEN	10	5 to 10	MALE	SHISHEGU	NEGATIVE	NEGATIVE
045A	ABDULLAI SAMIHA	15	>10	FEMALE	ZOGBELI	NEGATIVE	NEGATIVE
045S	ALHASSAN KABIRU	9	5 to 10	MALE	SHISHEGU	NEGATIVE	NEGATIVE
046A	NAZIHA BASIRU	11	>10	FEMALE	ZOGBELI	NEGATIVE	NEGATIVE
046S	HARUNA SHAMHANA	10	5 to 10	MALE	SHISHEGU	NEGATIVE	NEGATIVE
047S	ALHASSAN WAHID	13	>10	MALE	SHISHEGU	NEGATIVE	NEGATIVE
048S	OSMAN FAIZ	11	>10	MALE	NYOHINI	NEGATIVE	NEGATIVE
049A	MUSTAPHA SADIK GUNU	13	>10	MALE	ZOGBELI	NEGATIVE	NEGATIVE
049S	IMORO AYISHA	10	5 to 10	FEMALE	SHISHEGU	NEGATIVE	NEGATIVE
050A	ABDUL RASHID SOMED	11	>10	MALE	OTHER	NEGATIVE	NEGATIVE
050S	SULEMANA NAJAT	5	5 to 10	FEMALE	SHISHEGU	NEGATIVE	NEGATIVE
051A	HARUNA ABDUL MUMIN	11	>10	MALE	LAMAKARA	NEGATIVE	NEGATIVE
051S	ABDUL RAZAK SUABIDA	4	<5	FEMALE	SHISHEGU	NEGATIVE	NEGATIVE
052A	ZAKARIA KHADIJAH	11	>10	FEMALE	LAMAKARA	NEGATIVE	NEGATIVE
052S	MOHAMMED RAFIA	10	5 to 10	FEMALE	SHISHEGU	NEGATIVE	NEGATIVE
053A	MOHAMMED ZAIDAN	12	>10	MALE	ZOGBELI	NEGATIVE	NEGATIVE
053S	ABUBAKAR ABDUL RAHIM	10	5 to 10	MALE	SHISHEGU	NEGATIVE	NEGATIVE
054A	YAHAYA MAHAMUD	11	>10	MALE	OTHER	NEGATIVE	NEGATIVE
054S	ABDUL RAHIM HIKMAH	7	5 to 10	FEMALE	SHISHEGU	NEGATIVE	NEGATIVE
055A	ABDUL RAHMAN ABDUL KADIR	12	>10	MALE	LAMAKARA	NEGATIVE	NEGATIVE
055S	ALHASSAN RAHINA	7	5 to 10	FEMALE	SAGNARIGU	NEGATIVE	NEGATIVE
056A	AHMED ISMAIL	13	>10	MALE	ZOGBELI	NEGATIVE	NEGATIVE
056S	ALHASSAN SALAMATU	11	>10	FEMALE	SAGNARIGU	NEGATIVE	NEGATIVE
057A	IBRAHIM ILHAM	11	>10	FEMALE	ZOGBELI	NEGATIVE	NEGATIVE
057S	IDDRISU SANA	3	<5	FEMALE	OTHER	NEGATIVE	NEGATIVE
058A	MUNIRU HARIRA	11	>10	FEMALE	ZOGBELI	NEGATIVE	NEGATIVE
058S	AWUDU MEMUNATU	5	5 to 10	FEMALE	OTHER	NEGATIVE	NEGATIVE
059A	IBRAHIM A. RAHIM	11	>10	MALE	ZOGBELI	NEGATIVE	NEGATIVE
059S	YAHAYA ABIBA	3	<5	FEMALE	SHISHEGU	NEGATIVE	NEGATIVE
060A	MOHAMMED ABDUL RAHMAN	11	>10	MALE	ZOGBELI	NEGATIVE	NEGATIVE
060S	SALMAN HUSINA	4	<5	FEMALE	SHISHEGU	NEGATIVE	NEGATIVE
061A	MOHAMMED LATIFA	15	>10	FEMALE	OTHER	NEGATIVE	NEGATIVE
061S	SAWBU RAHMA	5	5 to 10	FEMALE	SHISHEGU	NEGATIVE	NEGATIVE
062A	ABDUL MANAN AMAMA	14	>10	FEMALE	ZOGBELI	NEGATIVE	NEGATIVE
062S	MOHAMMED FARHAN	3	<5	FEMALE	SAGNARIGU	NEGATIVE	NEGATIVE
063A	ISMAEL ABDUL	11	>10	MALE	ZOGBELI	NEGATIVE	NEGATIVE
063S	SALMAN BARIHAMA	9	5 to 10	MALE	SHISHEGU	POSITIVE	NEGATIVE
064A	YAKUBU AISHA	11	>10	FEMALE	ZOGBELI	NEGATIVE	NEGATIVE
064S	AWAL SULEMANA	7	5 to 10	MALE	SHISHEGU	NEGATIVE	NEGATIVE
065A	ABDULAI YAKUBU	11	>10	MALE	ZOGBELI	NEGATIVE	NEGATIVE
065S	SHIRAZU YAHAYA	8	5 to 10	MALE	SHISHEGU	NEGATIVE	NEGATIVE
066A	ADAM SAFIANU	11	>10	MALE	ZOGBELI	POSITIVE	NEGATIVE
066S	ADAM FUSEINI	7	5 to 10	MALE	NYOHINI	NEGATIVE	NEGATIVE
067A	MOHAMMED KIPTIA	11	>10	FEMALE	ZOGBELI	NEGATIVE	NEGATIVE
067S	SUALE JABIR	12	>10	MALE	SAGNARIGU	POSITIVE	NEGATIVE
068A	MOHAMMED ZAKARIA	11	>10	MALE	NYOHINI	NEGATIVE	NEGATIVE
068S	IDDRISU AJARA	8	5 to 10	FEMALE	OTHER	NEGATIVE	NEGATIVE
069A	MOHAMMED DAWUDA	11	>10	MALE	ZOGBELI	NEGATIVE	NEGATIVE
069S	SEIDU KABIRU	7	5 to 10	MALE	SHISHEGU	NEGATIVE	NEGATIVE
070A	SOMED YUSSIF	12	>10	MALE	ZOGBELI	NEGATIVE	NEGATIVE
070S	ISSAH HARDI	8	5 to 10	MALE	NYOHINI	NEGATIVE	NEGATIVE
071A	SEIDU MAHAFUZ	13	>10	MALE	ZOGBELI	NEGATIVE	NEGATIVE
071S	OSMAN HAFIZ	9	5 to 10	MALE	SHISHEGU	POSITIVE	NEGATIVE
072A	LAIYA FUSEINI	10	5 to 10	FEMALE	ZOGBELI	NEGATIVE	NEGATIVE
072S	SAMBEGU HAMDIA	9	5 to 10	FEMALE	SHISHEGU	NEGATIVE	NEGATIVE
073A	MOHAMMED MARIAM	10	5 to 10	FEMALE	ZOGBELI	NEGATIVE	NEGATIVE
073S	ABDULAI LATIFA	8	5 to 10	FEMALE	SHISHEGU	NEGATIVE	NEGATIVE
074A	ABDUL KADIR INSUAF	10	5 to 10	FEMALE	ZOGBELI	NEGATIVE	NEGATIVE
074S	OSMAN RAHMA	8	5 to 10	FEMALE	SHISHEGU	NEGATIVE	NEGATIVE
075A	TIJANI HAWA	10	5 to 10	FEMALE	ZOGBELI	NEGATIVE	NEGATIVE
075S	ALHASSAN TUNTEIYA	5	5 to 10	FEMALE	SHISHEGU	NEGATIVE	NEGATIVE
076A	IBRAHIM KHADIJAH	10	5 to 10	FEMALE	ZOGBELI	POSITIVE	NEGATIVE
076S	MOHAMMED HASSAN	6	5 to 10	MALE	SAGNARIGU	NEGATIVE	NEGATIVE
077A	SAMIRA BRAHIMA	10	5 to 10	FEMALE	LAMAKARA	NEGATIVE	NEGATIVE
077S	MOHAMMED MUKARAMA	6	5 to 10	FEMALE	SAGNARIGU	NEGATIVE	NEGATIVE
078A	ABDUL RAZAK KHADIJAH	10	5 to 10	FEMALE	ZOGBELI	NEGATIVE	NEGATIVE
078S	MOHAMMED MOHAMMED	14	>10	MALE	SAGNARIGU	POSITIVE	NEGATIVE
079A	ABDULAI IBRAHIM	10	5 to 10	MALE	LAMAKARA	NEGATIVE	NEGATIVE
079S	OSMAN RAZIK	6	5 to 10	MALE	SAGNARIGU	NEGATIVE	NEGATIVE
080A	ABUBAKARI SADIK	10	5 to 10	MALE	ZOGBELI	NEGATIVE	NEGATIVE
080S	OSMAN MUMIN	8	5 to 10	MALE	SAGNARIGU	NEGATIVE	NEGATIVE
081A	ABDULAI JALIL	10	5 to 10	MALE	LAMAKARA	NEGATIVE	NEGATIVE
081S	ABUBAKARI NIMA	9	5 to 10	FEMALE	SHISHEGU	NEGATIVE	NEGATIVE
082A	SAANI SUADIK	10	5 to 10	MALE	OTHER	NEGATIVE	NEGATIVE
082S	ABUBAKARI RASHIDA	7	5 to 10	FEMALE	SHISHEGU	NEGATIVE	NEGATIVE
083A	ABDALLAH SUAD	10	5 to 10	FEMALE	OTHER	NEGATIVE	NEGATIVE
083S	SEIDU AZARA	9	5 to 10	FEMALE	SHISHEGU	POSITIVE	NEGATIVE
084A	HAMZA HASANA	10	5 to 10	FEMALE	NYOHINI	NEGATIVE	NEGATIVE
084S	ABUBAKARI ZEINAB	10	5 to 10	FEMALE	SHISHEGU	NEGATIVE	NEGATIVE
085A	ADAM MOHAMMED HAFIZ	10	5 to 10	MALE	ZOGBELI	NEGATIVE	NEGATIVE
085S	SUALIHU ASANA	7	5 to 10	FEMALE	SAGNARIGU	NEGATIVE	NEGATIVE
086A	MOHAMMED ZAKIA	10	5 to 10	FEMALE	ZOGBELI	NEGATIVE	NEGATIVE
086S	SUALE MARIAM	11	>10	FEMALE	SAGNARIGU	NEGATIVE	NEGATIVE
087A	GUNU IMAN	10	5 to 10	MALE	ZOGBELI	NEGATIVE	NEGATIVE
087S	KAMALDEEN AYISHA	10	5 to 10	FEMALE	SHISHEGU	NEGATIVE	NEGATIVE
088A	ABUBAKARI HUWAIDAT	10	5 to 10	FEMALE	ZOGBELI	NEGATIVE	NEGATIVE
088S	KARIM NAJAT	8	5 to 10	FEMALE	NYOHINI	NEGATIVE	NEGATIVE
089A	ABDALLAH HIBATU	9	5 to 10	FEMALE	ZOGBELI	NEGATIVE	NEGATIVE
089S	MOHAMMED ABDUL RAHIM	9	5 to 10	MALE	SHISHEGU	NEGATIVE	NEGATIVE
090A	AMINU MARZUK	9	5 to 10	MALE	ZOGBELI	NEGATIVE	NEGATIVE
090S	ALHASSAN KARIMA	8	5 to 10	FEMALE	SAGNARIGU	NEGATIVE	NEGATIVE
091A	YAKUBU HAWA	9	5 to 10	FEMALE	ZOGBELI	NEGATIVE	NEGATIVE
091S	ABDUL RAZAK BASIMA	12	>10	FEMALE	SHISHEGU	NEGATIVE	NEGATIVE
092A	MAHAMA HADIJA	9	5 to 10	FEMALE	ZOGBELI	NEGATIVE	NEGATIVE
092S	ABDULAI ZAKARIA	7	5 to 10	MALE	SHISHEGU	NEGATIVE	NEGATIVE
093A	MOHAMMED HASANA	9	5 to 10	FEMALE	ZOGBELI	NEGATIVE	NEGATIVE
093S	ABDULAI ABDUL RAZAK	6	5 to 10	MALE	SHISHEGU	NEGATIVE	NEGATIVE
094A	MOHAMMED KHADIJAH	9	5 to 10	FEMALE	ZOGBELI	NEGATIVE	NEGATIVE
094S	OSMAN ABDUL HAQ	7	5 to 10	MALE	SHISHEGU	NEGATIVE	NEGATIVE
095A	ABDALLAH SAYIDA	9	5 to 10	FEMALE	ZOGBELI	NEGATIVE	NEGATIVE
095S	MOHAMMED ZUWEIRA	5	5 to 10	FEMALE	SAGNARIGU	NEGATIVE	NEGATIVE
096A	ABDULLAI FAHIMA	6	5 to 10	FEMALE	LAMAKARA	NEGATIVE	NEGATIVE
096S	SUMAILA SALMA	6	5 to 10	FEMALE	SAGNARIGU	NEGATIVE	NEGATIVE
097A	MUSTAPHA RAHIMA	9	5 to 10	FEMALE	ZOGBELI	NEGATIVE	NEGATIVE
097S	MOHAMMED SAHADA	4	<5	FEMALE	OTHER	NEGATIVE	NEGATIVE
098A	ABDALLAH NAJILAWU	9	5 to 10	FEMALE	ZOGBELI	NEGATIVE	NEGATIVE
098S	ABUBAKARI RAHIMA	10	5 to 10	FEMALE	SHISHEGU	NEGATIVE	NEGATIVE
099A	MOHAMMED AMINA	9	5 to 10	FEMALE	ZOGBELI	NEGATIVE	NEGATIVE
099S	IBRAHIM AYISHA	10	5 to 10	FEMALE	SHISHEGU	NEGATIVE	NEGATIVE
100A	AMINA ABDUL BASSIT	5	5 to 10	FEMALE	LAMAKARA	NEGATIVE	NEGATIVE
100S	SALMA NAYI	6	5 to 10	FEMALE	SHISHEGU	NEGATIVE	NEGATIVE
101A	LATIFA ANAS	4	<5	FEMALE	LAMAKARA	NEGATIVE	NEGATIVE
101S	ISSAHAKU SAWAT	6	5 to 10	FEMALE	SAGNARIGU	NEGATIVE	NEGATIVE
102A	KAMIR MUGSINA	9	5 to 10	FEMALE	ZOGBELI	NEGATIVE	NEGATIVE
102S	MOHAMMED SALMA	7	5 to 10	FEMALE	SHISHEGU	NEGATIVE	NEGATIVE
103A	DAWUDA NIMA	9	5 to 10	FEMALE	LAMAKARA	NEGATIVE	NEGATIVE
103S	IDDRISU SUALE	12	>10	MALE	SHISHEGU	NEGATIVE	NEGATIVE
104A	DAWUDA NAIMA	9	5 to 10	FEMALE	LAMAKARA	NEGATIVE	NEGATIVE
104S	FATAWU HAFIZ	11	>10	MALE	SHISHEGU	NEGATIVE	NEGATIVE
105A	ABUBAKAR GANIYU	9	5 to 10	MALE	ZOGBELI	NEGATIVE	NEGATIVE
105S	MOHAMMED ISSAH	8	5 to 10	MALE	SHISHEGU	NEGATIVE	NEGATIVE
106A	ANAS RAHAMA	9	5 to 10	FEMALE	LAMAKARA	NEGATIVE	NEGATIVE
106S	MOHAMMED RASHID	6	5 to 10	MALE	OTHER	NEGATIVE	NEGATIVE
107A	WAHID ALIMA	9	5 to 10	FEMALE	ZOGBELI	NEGATIVE	NEGATIVE
108A	KUURDANA ABDALLAH	9	5 to 10	MALE	ZOGBELI	NEGATIVE	NEGATIVE
109A	FUSEINA SEIDU	9	5 to 10	FEMALE	ZOGBELI	NEGATIVE	NEGATIVE
110A	AISHA ABUBAKARI	9	5 to 10	FEMALE	ZOGBELI	NEGATIVE	NEGATIVE
112A	ALHASSAN FATIHI	9	5 to 10	MALE	ZOGBELI	NEGATIVE	NEGATIVE
113A	NAWARA BASIRU	9	5 to 10	FEMALE	ZOGBELI	NEGATIVE	NEGATIVE
114A	ASIA MOHAMMED	9	5 to 10	FEMALE	ZOGBELI	NEGATIVE	NEGATIVE
115A	BASAAM ABDUL	6	5 to 10	MALE	ZOGBELI	NEGATIVE	NEGATIVE
116A	MOHAMMED RAFIA	9	5 to 10	FEMALE	ZOGBELI	NEGATIVE	NEGATIVE
117A	IBRAHIM FARIS	9	5 to 10	MALE	SHISHEGU	NEGATIVE	NEGATIVE
118A	ABDUL MUTALIB MUAZ	10	5 to 10	MALE	ZOGBELI	NEGATIVE	NEGATIVE
119A	FUSEINI HAKEEM	9	5 to 10	MALE	ZOGBELI	NEGATIVE	NEGATIVE
120A	MOHAMMED NASIRAH	9	5 to 10	FEMALE	ZOGBELI	NEGATIVE	NEGATIVE
121A	MOHAMMED ZAHARAWU	9	5 to 10	FEMALE	ZOGBELI	NEGATIVE	NEGATIVE
122A	MSAITE NASURLA	9	5 to 10	MALE	ZOGBELI	NEGATIVE	NEGATIVE
123A	IDDRISU ZIBLIM	8	5 to 10	MALE	ZOGBELI	NEGATIVE	NEGATIVE
124A	SHAFARA ABDALLAH	5	5 to 10	FEMALE	ZOGBELI	NEGATIVE	NEGATIVE
126A	MOHAMMED AMIN	8	5 to 10	MALE	ZOGBELI	POSITIVE	NEGATIVE
127A	MOHAMMED RAHAMA	8	5 to 10	FEMALE	ZOGBELI	NEGATIVE	NEGATIVE
128A	KHADIJA AWAL	8	5 to 10	FEMALE	ZOGBELI	NEGATIVE	NEGATIVE
129A	MARDIYA MOHAMMED	6	5 to 10	FEMALE	ZOGBELI	NEGATIVE	NEGATIVE
130A	WUMPINI WAHAB	8	5 to 10	FEMALE	ZOGBELI	NEGATIVE	NEGATIVE
131A	BARKISU FUSEINI	7	5 to 10	FEMALE	ZOGBELI	NEGATIVE	NEGATIVE
132A	ABDULLAI FUSEINA	7	5 to 10	FEMALE	ZOGBELI	NEGATIVE	NEGATIVE
133A	AMIDU FAILATU	7	5 to 10	FEMALE	ZOGBELI	NEGATIVE	NEGATIVE
134A	HAWA MOHAMMED	9	5 to 10	FEMALE	ZOGBELI	NEGATIVE	NEGATIVE
135A	IBRAHIM RAWDA	8	5 to 10	FEMALE	ZOGBELI	NEGATIVE	NEGATIVE
136A	ZURKA ALHASSAN	8	5 to 10	MALE	ZOGBELI	NEGATIVE	NEGATIVE
137A	KAMIL HATIKA	6	5 to 10	FEMALE	ZOGBELI	NEGATIVE	NEGATIVE
138A	RUZAINA GUNU	7	5 to 10	FEMALE	ZOGBELI	NEGATIVE	NEGATIVE
139A	MOHAMMED SABUD	10	5 to 10	MALE	ZOGBELI	NEGATIVE	NEGATIVE
140A	SALIMA AMIDU	5	5 to 10	FEMALE	ZOGBELI	NEGATIVE	NEGATIVE
141A	NAJIMUDEEN BASIRU	6	5 to 10	MALE	ZOGBELI	NEGATIVE	NEGATIVE
142A	IDDRISU GUNU LATIFA	9	5 to 10	FEMALE	OTHER	NEGATIVE	NEGATIVE
143A	MOHAMMED HABIBA	9	5 to 10	FEMALE	NYOHINI	NEGATIVE	NEGATIVE
144A	KHADIJAH HARDI	9	5 to 10	FEMALE	ZOGBELI	NEGATIVE	NEGATIVE
145A	TIJANI FATIMA	9	5 to 10	FEMALE	ZOGBELI	NEGATIVE	NEGATIVE
146A	AMIDU MUFIDATU	9	5 to 10	FEMALE	OTHER	NEGATIVE	NEGATIVE
147A	MASHUD BARKISU	5	5 to 10	FEMALE	ZOGBELI	NEGATIVE	NEGATIVE
148A	AMINU MUKARAMA	9	5 to 10	FEMALE	ZOGBELI	NEGATIVE	NEGATIVE
149A	IBRAHIM HAKEEM	8	5 to 10	MALE	ZOGBELI	NEGATIVE	NEGATIVE
150A	HARDI HASSAN	8	5 to 10	MALE	ZOGBELI	NEGATIVE	NEGATIVE
151A	ALHASSAN ISSAH	5	5 to 10	MALE	ZOGBELI	NEGATIVE	NEGATIVE
152A	MOHAMMED MARTIN	8	5 to 10	MALE	ZOGBELI	NEGATIVE	NEGATIVE
154A	IBRAHIM ABDUL	8	5 to 10	MALE	ZOGBELI	NEGATIVE	NEGATIVE
155A	RAWDA ABDUL	7	5 to 10	FEMALE	ZOGBELI	NEGATIVE	NEGATIVE
156A	IBRAHIM ILHAM TULE	5	5 to 10	FEMALE	ZOGBELI	NEGATIVE	NEGATIVE
159A	ABDUL RAZAK MUSHARIFA	7	5 to 10	FEMALE	ZOGBELI	NEGATIVE	NEGATIVE
161A	HAMDAD SALIFU	7	5 to 10	MALE	ZOGBELI	NEGATIVE	NEGATIVE
162A	BASIT RASHID	9	5 to 10	MALE	ZOGBELI	NEGATIVE	NEGATIVE
163A	ISHAK ABDUL	7	5 to 10	MALE	ZOGBELI	NEGATIVE	NEGATIVE
164A	FUSEINI SAFIA	5	5 to 10	FEMALE	ZOGBELI	NEGATIVE	NEGATIVE
165A	ABDUL RAHMAN	5	5 to 10	MALE	ZOGBELI	NEGATIVE	NEGATIVE
166A	HAMIDA SULEMANA	5	5 to 10	FEMALE	ZOGBELI	NEGATIVE	NEGATIVE
168A	ZAKIA ZAMINA	7	5 to 10	FEMALE	ZOGBELI	NEGATIVE	NEGATIVE
169A	AYEW	5	5 to 10	MALE	ZOGBELI	NEGATIVE	NEGATIVE
170A	ABDUL SAMAHA	3	<5	FEMALE	ZOGBELI	NEGATIVE	NEGATIVE
171A	ABDULLAI TUNGTEIYA	5	5 to 10	FEMALE	ZOGBELI	NEGATIVE	NEGATIVE
172A	JAFARU BASHIRU	6	5 to 10	MALE	ZOGBELI	NEGATIVE	NEGATIVE
173A	ISHMAEL ISSAKA	8	5 to 10	MALE	ZOGBELI	NEGATIVE	NEGATIVE
174A	ABDULLAI FUSEINI	7	5 to 10	FEMALE	ZOGBELI	NEGATIVE	NEGATIVE
175A	ABDULLAI SHERU	5	5 to 10	MALE	ZOGBELI	POSITIVE	NEGATIVE
176A	DAMBA IBRAHIM	7	5 to 10	MALE	ZOGBELI	NEGATIVE	NEGATIVE
177A	MUNIRU MUSTAPHA	6	5 to 10	MALE	ZOGBELI	NEGATIVE	NEGATIVE
178A	ISSAH ISDIN	8	5 to 10	MALE	ZOGBELI	NEGATIVE	NEGATIVE
179A	ZAHEEDA AZINDOW	8	5 to 10	FEMALE	ZOGBELI	NEGATIVE	NEGATIVE
180A	YAKUBU NINA	8	5 to 10	FEMALE	ZOGBELI	NEGATIVE	NEGATIVE
181A	ABDULLAI SALMA	9	5 to 10	FEMALE	ZOGBELI	NEGATIVE	NEGATIVE
182A	SALIFU HAMDAN	8	5 to 10	MALE	ZOGBELI	NEGATIVE	NEGATIVE
183A	MUNKAILA WUNAM	12	>10	MALE	ZOGBELI	POSITIVE	NEGATIVE
184A	ABDULAI SOYEL	9	5 to 10	FEMALE	ZOGBELI	NEGATIVE	NEGATIVE
185A	IBRAHIM ZAKARIA	8	5 to 10	MALE	OTHER	NEGATIVE	NEGATIVE
186A	MUHIBA ZUBERU	10	5 to 10	FEMALE	ZOGBELI	NEGATIVE	NEGATIVE
187A	MOHAMMED NURUDEEN	9	5 to 10	MALE	ZOGBELI	NEGATIVE	NEGATIVE
188A	RAMSIA RAHMA	9	5 to 10	FEMALE	ZOGBELI	NEGATIVE	NEGATIVE
189A	ABDULAI RUDAT	4	<5	FEMALE	LAMAKARA	NEGATIVE	NEGATIVE
190A	ABDULLAI SAHADA	5	5 to 10	FEMALE	ZOGBELI	NEGATIVE	NEGATIVE
193A	NAMAWU FUSEINI	6	5 to 10	FEMALE	ZOGBELI	NEGATIVE	NEGATIVE
194A	AMIDU FAILATU	8	5 to 10	FEMALE	ZOGBELI	POSITIVE	NEGATIVE
195A	ABDUL WARIS MAAHI	5	5 to 10	MALE	ZOGBELI	NEGATIVE	NEGATIVE
196A	ABDUL SUABIR BAAREY	5	5 to 10	MALE	ZOGBELI	NEGATIVE	NEGATIVE
197A	ZARIAH HUSSEIN	5	5 to 10	FEMALE	ZOGBELI	NEGATIVE	NEGATIVE
198A	SUAD ABDUL RAHMAN	5	5 to 10	FEMALE	ZOGBELI	NEGATIVE	NEGATIVE
199A	ABDUL KADIR HUDA	4	<5	FEMALE	ZOGBELI	POSITIVE	POSITIVE	2	32
200A	HALAN IBRAHIM	5	5 to 10	FEMALE	ZOGBELI	NEGATIVE	NEGATIVE
201A	ALHASSAN BALAWU	5	5 to 10	FEMALE	ZOGBELI	NEGATIVE	NEGATIVE
202A	SUMAR TAHIRU	4	<5	MALE	ZOGBELI	NEGATIVE	NEGATIVE
204A	SULEMAN HAKIMA	8	5 to 10	FEMALE	ZOGBELI	NEGATIVE	NEGATIVE
205A	HARUNA HUDA	2	<5	FEMALE	ZOGBELI	NEGATIVE	NEGATIVE
206A	ABDUL RAZIK	3	<5	MALE	ZOGBELI	NEGATIVE	NEGATIVE
207A	HARUNA MUJAHID	2	<5	MALE	ZOGBELI	NEGATIVE	NEGATIVE
208A	KADIR MUKARAMA	2	<5	MALE	ZOGBELI	NEGATIVE	NEGATIVE
209A	SULEMANA HABIBA	11	>10	FEMALE	ZOGBELI	NEGATIVE	NEGATIVE
210A	KATAALI RUKAYA	1	<5	MALE	ZOGBELI	NEGATIVE	NEGATIVE
211A	SUGLO KAMIL	4	<5	MALE	ZOGBELI	NEGATIVE	NEGATIVE
212A	KAMIL NASARA	9	5 to 10	FEMALE	ZOGBELI	NEGATIVE	NEGATIVE
213A	KAMIL HIJABA	10	5 to 10	FEMALE	ZOGBELI	NEGATIVE	NEGATIVE
214A	SULEMANA ABIDA	4	<5	FEMALE	ZOGBELI	NEGATIVE	NEGATIVE
215A	IDDRISU JEDAH	5	5 to 10	FEMALE	NYOHINI	NEGATIVE	NEGATIVE
216A	MOHAMMED MARDIYA	4	<5	FEMALE	ZOGBELI	NEGATIVE	NEGATIVE
217A	MOHAMMED HALIM	4	<5	MALE	ZOGBELI	NEGATIVE	NEGATIVE
218A	ABDUL RAZAK ALHASSAN	8	5 to 10	MALE	LAMAKARA	NEGATIVE	NEGATIVE
219A	YAHAYA ABDUL RAHMAN	9	5 to 10	MALE	NYOHINI	NEGATIVE	NEGATIVE
220A	ALHASSAN KADIR	10	5 to 10	MALE	OTHER	NEGATIVE	NEGATIVE
221A	ABDUL RAZAK MARDIYA	7	5 to 10	FEMALE	LAMAKARA	NEGATIVE	NEGATIVE
222A	DIGO ALIMA	7	5 to 10	FEMALE	ZOGBELI	NEGATIVE	NEGATIVE
223A	HAMZA WUNINTIRA	4	<5	FEMALE	ZOGBELI	NEGATIVE	NEGATIVE
224A	ADAM ZILAATA	5	5 to 10	FEMALE	ZOGBELI	NEGATIVE	NEGATIVE
225A	ISHAKU RUHAIN	6	5 to 10	FEMALE	NYOHINI	NEGATIVE	NEGATIVE
226A	HARUNA ABDUL RAZAK	15	>10	MALE	LAMAKARA	NEGATIVE	NEGATIVE
227A	IBRAHIM KAWSAR	4	<5	FEMALE	ZOGBELI	POSITIVE	NEGATIVE
228A	HARDI NAJAT	9	5 to 10	FEMALE	ZOGBELI	NEGATIVE	NEGATIVE
229A	MOHAMMED SADIQ	6	5 to 10	MALE	ZOGBELI	NEGATIVE	NEGATIVE
230A	IDDRISU HAFSAH	6	5 to 10	FEMALE	OTHER	NEGATIVE	NEGATIVE
231A	MOHAMMED BASIRA	3	<5	FEMALE	NYOHINI	NEGATIVE	NEGATIVE
232A	AMINU AHMED	6	5 to 10	MALE	ZOGBELI	NEGATIVE	NEGATIVE
233A	ALHASSAN HIDAYA	12	>10	FEMALE	ZOGBELI	NEGATIVE	NEGATIVE
234A	ABDUL MUMIN FARIDA	3	<5	FEMALE	ZOGBELI	NEGATIVE	NEGATIVE
235A	FATAWU RAFIA	9	5 to 10	FEMALE	ZOGBELI	POSITIVE	POSITIVE	3	48
236A	HAMZA NAGUMSI	9	5 to 10	FEMALE	OTHER	NEGATIVE	NEGATIVE
237A	ABDULAI NASIBA	5	5 to 10	FEMALE	ZOGBELI	NEGATIVE	NEGATIVE
238A	ALHASSAN HAFSAH	14	>10	FEMALE	ZOGBELI	NEGATIVE	NEGATIVE
239A	YUSSIF HIBA	2	<5	FEMALE	ZOGBELI	NEGATIVE	POSITIVE	5	80
240A	TAHIRU SUMAIR	5	5 to 10	MALE	ZOGBELI	NEGATIVE	NEGATIVE
241A	SUMAILA ADAM	5	5 to 10	MALE	ZOGBELI	NEGATIVE	NEGATIVE
242A	HARDI MOHAMMED NASIR	5	5 to 10	MALE	ZOGBELI	NEGATIVE	NEGATIVE
006B	ALHASSAN FUSEINI	5	5 to 10	MALE	ZOGBELI	NEGATIVE	NEGATIVE
007B	ISSAH IBRAHIM	6	5 to 10	MALE	ZOGBELI	NEGATIVE	NEGATIVE
008B	SWABIRA ABDALLAH	4	<5	FEMALE	ZOGBELI	NEGATIVE	NEGATIVE
009B	RASHED SHARIF	4	<5	MALE	ZOGBELI	NEGATIVE	NEGATIVE
010B	BASHIRU NAWAZ	4	<5	MALE	ZOGBELI	NEGATIVE	NEGATIVE
011B	BASAM ISHMAEL	4	<5	MALE	ZOGBELI	POSITIVE	NEGATIVE
012B	ABUBAKARI RAJAHA	6	5 to 10	FEMALE	ZOGBELI	NEGATIVE	NEGATIVE
018B	ABDULAI MOHAMMED BUNU	4	<5	MALE	ZOGBELI	POSITIVE	NEGATIVE
014B	MUHUSIM HAMDAN	5	5 to 10	MALE	ZOGBELI	NEGATIVE	NEGATIVE
015B	ADAMA ISHAM	9	5 to 10	FEMALE	ZOGBELI	POSITIVE	POSITIVE	3	48
016B	RADIA ABDUL RAZAK	7	5 to 10	FEMALE	ZOGBELI	NEGATIVE	NEGATIVE
017B	TUFERU FATAHU	6	5 to 10	MALE	ZOGBELI	NEGATIVE	NEGATIVE
018B	HABIBA IDDRISU	6	5 to 10	FEMALE	ZOGBELI	NEGATIVE	NEGATIVE
019B	ALHASSAN NAJIHA	6	5 to 10	FEMALE	ZOGBELI	NEGATIVE	NEGATIVE
020B	MOHAMMED AWAL	6	5 to 10	MALE	OTHER	NEGATIVE	NEGATIVE
021B	ISHAM TUMTAYAH	6	5 to 10	FEMALE	OTHER	NEGATIVE	NEGATIVE
022B	NASHIRU WAHAB	4	<5	MALE	OTHER	NEGATIVE	NEGATIVE
023B	AWAL ABIDA	9	5 to 10	FEMALE	ZOGBELI	NEGATIVE	NEGATIVE
